# Supplementary material for: The unhappy postdoc: a survey based study
Source: F1000Res. 2018 May 2;6:1642. Originally published 2017 Sep 5. [Version 2] doi: 10.12688/f1000research.12538.2 (PMC5958315; doi:10.12688/f1000research.12538.2)
Supplement: Survey response — A data set including the response of 190 North American postdocs. The .zip file contains dataset in .sav and .xls formats. [file f1000research-6-16131-s0000.tgz]

Archive with 1 entries (1 files):
- a09612ed-c111-4b4c-9a08-8ff4c0657124_Dataset_1-Post-doc_survey_data.zip
