# Supplementary material for: The unhappy postdoc: a survey based study
Source: F1000Res. 2018 May 2;6:1642. Originally published 2017 Sep 5. [Version 2] doi: 10.12688/f1000research.12538.2 (PMC5958315; doi:10.12688/f1000research.12538.2)
Supplement: Supplementary file 2 [file f1000research-6-16131-s0001.tgz]

Archive with 1 entries (1 files):
- bb9ba5c1-a933-4e15-9ffa-971180c34754.pdf
